# Supplementary material for: Knee Moment-Angle Characteristics and Semitendinosus Muscle Morphology in Children with Spastic Paresis Selected for Medial Hamstring Lengthening
Source: PLoS One. 2016 Nov 18;11(11):e0166401. doi: 10.1371/journal.pone.0166401 (PMC5115739; doi:10.1371/journal.pone.0166401)
Supplement: S1 Table — Supplementary table containing all individual data from which the summary data are presented in the manuscript. Absolute data as well as normalized data are included in the supplementary table. (XLSX) [file pone.0166401.s001.xlsx]

## Sheet: data_ST muscle in SP
																													in mm
																													Ultrasound measured at knee angle 0 Nm							Ultrasound measured at 65 degree knee angle							Ultrasound measured at knee angle 4 Nm
	Number	Group	number matched	Femur length (mm)	Gender	GMFCS	Knee extension deficit (passive) (degree)	Popliteal angle	Age	Body height (cm)	Body mass (kg)	BMI	Knee angle at 0 Nm	Knee angle at 0.5 Nm	Knee angle at 1 Nm	Knee angle at 2 Nm	Knee angle at 3 Nm	Knee angle at 4 Nm	Maximum knee angle	Moment at maximum knee angle	Range of motion (ROM) between 0 and 4 Nm	Kneeangle 0 Nm Ultrasound	Kneeangle 65 degree Ultrasound	Kneeangle 4 Nm Ultrasound	distal muscle volume	proximal muscle volume	total muscle volume	PCSA	MTU	muscle belly length	tendon length	length of most proximal fasicles of distal compartment	length of most distal fasicles of distal compartment	length of most proximal fasicles of proximal compartment	total fasicle length	MTU	muscle belly length	tendon length	length of most proximal fasicles of distal compartment	length of most distal fasicles of distal compartment	length of most proximal fasicles of proximal compartment	total fasicle length	MTU	muscle belly length	tendon length	length of most proximal fasicles of distal compartment	length of most distal fasicles of distal compartment	length of most proximal fasicles of proximal compartment	total fasicle length
	1	SP	1	32.592	male	2	20	60	15.8	150.5	52.5	23.1786	67	58.3	48.5	41.6	37.7	35.8	35.8024	3.80711	31.2	60	56	31	17.5384	18.8342	36.3727	2.39721	391.946	268.591	123.355		91.9813	67.6566	130.015	403.029	249.935	153.094		78.399	53.356		422.365	286.064	136.301	74.6908	88.9097	77.0385	151.729
	2	SP	2	31.3071	female	3	30	70	18.2	153	45	19.2234	89.5	82.1	71.2	63.9	59.8	56.7	50.059	7.17326	32.8	87.2	62.9	56.8	18.2921	13.0183	31.3105	2.2912	410.575	199.747	210.828	73.6466	71.8931	43.6566	117.303	402.818	210.034	192.784	70.8081	84.0874		113.308	427.278	229.064	198.214	71.4073	82.6796	65.2482	136.656
	3	SP	3	31.6034	male	3	45	80	12.7	136	27	14.5978	100.7	89.8	83.9	77.2	72.8	69.5	67.7679	4.57849	31.2	97.6	71.3	71.3	13.6725	19.0826	32.7551	2.99702	340.502	211.265	129.236		67.2315	59.1997	105.3	368.483	219.656	148.827	48.4848	58.646	60.8072	109.292	368.483	219.656	148.827	48.4848	58.646	60.8072	109.292
	4	SP	4	31.3865	male	2	20	70	12.8	142	28	13.8861	89.7	82.1	76.1	67.5	60.5	54.3	59.1172	3.21103	35.4	92	67.8	57.3	25.0016	27.516	52.5176	3.29971	384.736	227.251	157.486	60.6135	79.3756	71.3034	131.917	401.341	247.874	153.467	76.6522	85.4622	75.3047	151.957	432.925	250.543	182.382	76.8622	84.2981	82.2957	159.158
	5	SP	5	41.0415	male	3	30	70	15.2	176	61	19.6927	86.2	83	80.4	75.8	71.4	68.1	69.9126	3.69501	18.1	86.6	69.1	63.5	30.447	36.4436	66.8906	3.43208	507.099	308.896	198.203	103.969	144.978	52.3431	156.312	500.57	339.363	161.207		134.742	86.0063	165.893	529.429	340.318	189.112	120.942	120.004	73.9567	194.899
	6	SP	6	38.1626	female	2	25	70	11.2	151	45.7	20.043	78.9	75.9	70.7	60.2	55.8	53	47.4937	7.24117	25.9	72.5	58	52.2	23.1889	19.7184	42.9073	3.20805	407.153	237.78	169.374		72.6526	50.7769		427.495	254.452	173.043	74.2448	85.5873	53.5088	127.754	432.501	256.861	175.64	70.3947	82.0263	63.3544	133.749
	7	SP	7	34.8525	female	3	15	70	10.6	146	46	21.58	77.2	74.3	69.1	57.3	53	50.2	44.3848	7.63918	27	66.8	57.5	50.6	6.00277	4.7826	10.7854	0.729172	420.01	290.172	129.838		154.553			422.323	288.762	133.561	61.2762	125.211	72.1735	133.45	430.942	288.823	142.12		130.414	79.6341	147.913
	8	SP	8	33.7687	female	3	40	80	17.2	153.7	47	19.8953	87.6	79.5	73.7	67.3	63.1	59.9	65.1873	2.90979	27.7	98.3	71.8	62.1	10.6623	8.44374	19.106	1.41327	387.192	237.605	149.587	33.3004	105.429	75.6222	108.923	397.685	245.591	152.093			72.6295	121.553	430.072	261.713	168.36	45.6395	128.737	89.551	135.191
	9	SP	9	32.8222	female	3	20	70	13	142	36	17.8536	87.3	80.7	68	59.5	55.2	52.1	47.496	6.76338	35.2
average				34.1707			27.2222	71.1111	14.0778	150.022	43.1333	18.8834	84.9	78.4111	71.2889	63.3667	58.8111	55.5111	54.1356	5.22427	29.3889	82.625	64.3	55.6	18.1007	18.4799	36.5806	2.47096	406.152	247.663	158.488	67.8824	98.5117	60.0798	124.962	415.468	256.958	158.51	66.2932	93.1622	67.6837	131.887	434.249	266.63	167.619	72.6316	96.9643	73.9857	146.073
standard deviation				3.36568			10.0347	6.00925	2.64659	11.4014	11.0701	3.02612	9.51499	8.74692	10.0394	10.6909	10.4759	10.0684	11.8201	1.94426	5.43448	14.4391	6.51723	11.9355	7.99639	10.1738	17.8322	0.972545	47.4083	38.2298	32.5715	29.3498	34.0423	11.8451	18.7576	38.6784	40.8179	17.7498	11.5459	26.9703	12.1923	20.5801	44.0901	38.3523	22.8816	24.7459	26.1316	10.1108	24.7916
	15	TD	1	39.9361	male				16.6667	182	65	19.6232	72.1	68.4	63.7	53.9	47.4	42.9	31.493	8.59694	29.2	71.5	66.7	41.9	72.3917	66.0851	138.477	7.01955	493.839	290.291	203.548	86.9939	124.856	85.1217	172.321	492.666	292.755	199.911	92.1771	127.733	82.771	174.576	542.582	313.64	228.942	103.227	127.87	93.7003	197.273
	17	TD	2	38.5709	female				18.4	163	51.7	19.4588	86.7	75	65.2	53.8	46.7	41.4	29.6795	7.17046	45.3	75.7	69.3	44.3	47.9593	42.4405	90.3998	4.92598	445.509	254.546	166.9	95.2832	128.392	54.9228	150.21	423.08	265.345	157.734	100.167	107.321	65.9227	165.488	436.465	284.295	152.17	115.551	116.955	68.0233	183.516
	14	TD	3	35.3665	male				12.0833	162	47	17.9089	88.1	78.1	67.2	58.3	53.3	49.6	44.9417	5.67508	38.5	84.5	69.7	48.3	56.0024	40.8032	96.8056	5.78322	455.762	311.073	144.689	99.1911	135.094	52.4869	151.514	467.331	329.386	137.945	117.731	143.061	61.1807	180.133	472.083	331.124	140.96	114.114	144.496	53.5714	167.39
	10	TD	4	34.7167	male				12.9167	155	41	17.0656	80.3	73.5	60.9	47.2	40.1	35.1	29.2	5.5	45.2	75.6	65.5	34.1	48.8084	49.4468	98.2552	5.49307	446.405	304.404	142.001	79.4928	124.76	75.8473	156.35	443.092	310.267	132.826	89.4265	134.807	71.0267	161.566	468.538	334.937	133.601	92.6485	146.801	86.1339	178.871
	16	TD	5	39.9582	male				16	174	58	19.1571	72.9	64.7	59.5	52.5	47	42.3	36.3784	5.58096	30.6	76.2	75.5	41.6	50.0295	46.9362	96.9658	4.68006	484.267	293.304	190.963	100.549	122.887	79.0964	179.884	509.686	304.185	205.5	106.829	131.061	85.4661	191.232	521.853	324.162	197.691	111.123	128.565	95.8179	207.189
	11	TD	6	33.3427	female				10.1667	147	37.8	17.4927	77.7	64.3	52	41.2	34.9	30.3	28.9311	4.39369	47.4	77.9	64.5	31.1	34.4593	30.4298	64.8891	2.99616	403.499	278.638	124.861	94.6936	128.502	76.7812	172.109	418.542	288.152	130.39	106.826	132.195	77.7047	185.08	450.932	318.717	132.215	124.039	149.022	91.8151	216.574
	12	TD	7	36.7647	female				10	148	48	21.9138	76.3	69	60.5	49	42.3	37.5	31.7392	5.77938	38.8	70.3	70.5	39.2	36.1951	37.3337	73.5288	3.41593	438.276	301.597	136.679	109.623	116.962	84.7663	194.84	438.276	301.597	136.679	109.623	116.962	84.7663	194.84	483.985	314.387	169.598	123.593	129.886	91.3273	215.253
	13	TD	8	40.779	female				17.6667	172	66	22.3094	77.8	63.5	52.5	38.9	30.1	23.3	19.1518	4.83588	54.5	72.2	66.7	25.5	61.9823	46.7967	108.779	4.6652	470.775	318.679	152.096	112.317	148.31	64.3973	177.596	489.07	342.503	146.568	127.055	151.302	79.9506	207.006	511.94	367.599	144.341	134.94	158	97.2388	233.171
	18	TD	9	34.2375	female				13.1667	160	46.5	18.1641	75.1	69	61.1	48.3	41	35.9	31.8123	4.98521	39.2
				37.0747					14.1185	162.556	51.2222	19.2326	78.5556	69.5	60.2889	49.2333	42.5333	37.5889	31.4808	5.83529	40.9667	75.4875	68.55	38.25	50.9785	45.034	96.0125	4.8724	454.791	294.066	157.717	97.2679	128.721	71.6775	169.353	460.218	304.274	155.944	106.229	130.555	76.0986	182.49	486.047	323.607	162.44	114.905	137.699	84.7035	199.905
				2.80658					3.16278	11.8122	9.93438	1.85345	5.61763	5.09902	5.17915	6.2438	7.05425	7.70997	6.82195	1.29494	8.07047	4.49172	3.51609	7.502	12.5982	10.4646	22.2918	1.28449	28.5608	20.2602	27.4135	10.8604	9.46751	12.8315	15.5775	34.3799	24.0333	30.1487	12.5059	13.8378	9.07614	15.2679	36.5395	23.5255	34.5504	13.1334	13.84	15.6092	22.1947
[truncated: 25 more columns]
